# Supplementary material for: Platycodon grandiflorus Root Extract Improves Learning and Memory by Enhancing Synaptogenesis in Mice Hippocampus
Source: Nutrients. 2017 Jul 23;9(7):794. doi: 10.3390/nu9070794 (PMC5537907; doi:10.3390/nu9070794)
Supplement: Supplementary file 1 [file nutrients-09-00794-s001.zip]

Archive with 1 entries (1 files):
- Supplementary material.docx
